# Supplementary material for: A 15-Gene Signature and Prognostic Nomogram for Predicting Overall Survival in Non-Distant Metastatic Oral Tongue Squamous Cell Carcinoma
Source: Front Oncol. 2021 Mar 9;11:587548. doi: 10.3389/fonc.2021.587548 (PMC7985252; doi:10.3389/fonc.2021.587548)
Supplement: Supplementary file 3 [file Table_1.xlsx]

## Sheet: Sheet1
COL13A1
CHST11
ITGA5
INHBA
ADAM12
KLF7
PMEPA1
COL16A1
FAP
SLC16A6
MMP3
COL7A1
WISP1
CHST2
CSF2
SLC2A6
OGFRL1
TGFBR3
CSPG4
MGLL
AGRN
PTHLH
PLXNA1
GREM1
STX1A
HAPLN1
STC2
ITGA3
FADS3
SLC52A2
APBB2
VEGFC
LAMB3
TNFSF9
SEMA3G
TYRO3
NT5E
NTM
FJX1
PIEZO1
SPP1
B4GALNT1
SLC2A1
HAS2
CLSPN
TNFAIP6
LPL
PDCD1LG2
MICB
FZD6
TRIO
SLC19A1
SLC29A2
ITGB6
CHST3
TNFRSF9
SIRPA
SLC22A4
TRIB3
ACKR3
GFPT2
IL7R
MFGE8
LRRC15
HBEGF
GABRE
PANX1
FOXP3
CDH13
JAG1
KRT17
KCNN4
ITPR3
EPHA2
TAP1
CRISPLD2
ABCA1
C3orf52
TFEC
ADAM19
TNFRSF8
C3AR1
MT1F
ATF3
ECM1
SLC7A5
IL1A
KIAA1324
AGL
SNX10
TCN1
SLC1A1
LAMA3
ENPP4
IFI6
PARP12
ISG15
LAMB1
AMIGO2
SLC16A7
PRR15L
SVIL
LTBP1
RAB31
IFI44
IL24
BST2
CAV1
PDCD4
EIF2AK2
ELF5
MSMB
TENM3
CAP2
MGP
NMU
OASL
DSCAM
NREP
RAD51AP1
CHN1
IFI27
KAZN
ELF4
SLC16A1
MINPP1
LGALS1
KLF4
ECT2
MYO10
NCAPG
PLSCR1
IFI35
USP18
IFIT3
OAS2
OSR2
ZNF43
HIST1H2AG
CENPE
IFI44L
DTL
IFIT1
HERC5
NMI
DUSP2
PRSS23
GULP1
MYBL1
ELOVL6
ABLIM1
DDX58
IRF7
SP110
DDX60
ANXA9
HSPB8
SP100
LGALS3BP
DEPDC1
OAS3
RAD54B
PTPRK
CSTA
HIST1H3H
TTK
IFIH1
DTNA
STK17A
ID2
MYB
CLIC3
PLK4
HIST1H2BD
EGR3
GFRA1
IRF9
IFITM1
NCAPG2
RECQL
SLC7A2
MAD2L1
STIL
UBE2L6
ZSCAN18
PSMB9
HIST1H4H
EFHD1
SLC39A8
S100A8
SGCG
OAS1
XK
TFPI2
CADM1
CYP26B1
BLNK
SAMD9
PRKAR2B
HIST1H2AE
HIST1H2BC
LAMP3
WIPF1
TCHH
HBA2
KRT76
RRAGD
IL11
MFAP2
SERPINE1
PTPRN2
EMP1
SH2D2A
IGFBP7
KRT13
PRKCDBP
EPB41L4A
EN2
MSN
FHL1
EMP3
FN1
COL6A1
RBP1
NRIP3
FADS1
PDGFA
RYR1
MAOB
NELL2
CXCR2
KRT23
SLC17A9
PRKAA2
FNDC4
FOXF2
TMEM158
PTGDS
ADGRE2
LTBP2
TMOD1
ROR2
AXL
IGFBP6
ARC
CDKN2A
ARG2
NTSR1
TH
TMEM47
DHRS2
GNAL
FLNC
LOXL1
RAI2
ANO1
KCNJ12
SPRR2B
TRPV2
STRA6
HOXB2
L1CAM
PLCB4
DFNA5
ALDH1A1
GAMT
MAL
PMEL
S100A1
CAPN3
HOXD8
CRYAB
NID1
NCALD
BEX4
ACP5
MITF
LYRM9
ACADS
BTG2
ADA
CTSL
APOC1
LAMA1
SLC19A2
NR4A1
HSPA12A
VCAN
GPRC5B
GLS
CTSZ
MYOM2
BASP1
AJAP1
TNS2
ESM1
MYO5A
CHL1
GRAMD1B
ST3GAL5
RGS20
GPNMB
CTSK
GAS7
CA2
STAT4
LY96
ABCC2
QPCT
NR4A3
ABCA4
PLXNC1
CYP27A1
NAV3
RENBP
KLK1
AZGP1
PLAU
TGFBI
PTK7
MMP1
TPBG
TPTEP1
PITX1
SCNN1A
CAND2
SMAGP
GLUL
DMD
SCRN1
COL3A1
ANXA1
COL1A2
PRDX2
AGR2
MEIS2
NDC80
PPL
PPARG
CDH11
PTN
SULF1
EXPH5
ITGB4
NEBL
CEACAM6
OLFML2A
RRAS2
CD24
ZNF185
CALB1
COL17A1
CLTCL1
OIP5
AHR
MEST
EGFR
SLC16A2
PRSS3
COL5A1
COL1A1
KIF4A
NRM
PRIM2
GTSE1
ORC6
HAUS8
DUSP1
CDC45
CCNE1
CCNF
E2F1
FEN1
NCAPH
WDHD1
BGN
COL6A2
RHEBL1
FKBP10
MCM2
CDC25B
ASF1B
GMNN
PRC1
DNA2
FANCA
CD248
CENPK
FSTL1
RRM2
TCF19
GINS4
ACTG2
CCNE2
TMEM45B
FBN1
RPL39L
COX6B2
GGTA1P
FRZB
HS3ST1
TFF3
COL4A1
COL4A2
LOXL2
LHX1
SHROOM3
FZD2
FST
IGF2BP2
TMPRSS2
HMGA2
SMPD2
TNFRSF12A
DPP4
TMED3
MACROD1
GPX3
POSTN
HTRA1
CHST15
STX2
P4HA2
AMOT
CTSC
PITX2
COL2A1
MYO5B
TNNT1
C1orf210
PLOD2
APP
PDIA5
ADAM10
SATB1
P4HA1
SERPINE2
GADD45B
PCDH1
CAPN6
MYL3
FAM107B
FOXA1
CLDN7
TNNC1
RHOU
DRAM1
OCLN
PARM1
KRT7
MYO7A
GLIPR1
CD55
HKDC1
TINAGL1
SPOCK1
FAM134B
LIMD2
OPN3
LPAR3
NDRG1
PDZRN3
PKDCC
NUDT11
EGLN3
SNAI1
PEG3
CRY2
LAMC2
SDPR
DEGS2
C16orf74
PBX1
SMARCD3
TNC
COL11A1
AEBP1
MYO7B
KIF18A
ACTA1
ABCA7
CALD1
KIT
TGM1
SCARA3
TGFB1I1
F2RL1
TFCP2L1
SULT1E1
LOX
IGFBP3
TRIM54
KLK11
PLCL2
AQP3
NUCB2
PLEKHB1
C1orf115
PPP1R3C
FAM174B
SLC12A2
COL5A2
GNE
CAPN5
GDF15
PDK4
CEACAM5
MMP9
ATP6V0A4
MICAL2
CLDN4
ULBP2
PGM1
GALNT12
TTC9
TK1
CDKN3
PKIA
NNT
EHF
HOXB7
COTL1
CBLB
SASH1
DBNDD1
CRAT
LAMC1
APOBEC3B
CADPS2
EPS8L1
EPB41L1
PDLIM7
PGPEP1
ENO2
RPS6KA5
MGAT4A
TSPAN1
APOD
GDPD3
LIMCH1
KIF13B
FADS2
RFTN1
VTCN1
EPHX1
FA2H
CLMN
RAI14
BMPR1B
PDE4D
SERPINA1
LRP8
BCAM
FER1L4
AOX1
ACHE
GUCY1B3
SPAG4
SIX2
NDRG2
GPD1L
GNG7
PHYH
PPARGC1A
ALDH6A1
METTL7A
PROM1
SUCLG2
ISOC1
ETV1
WFDC2
ID4
PLN
EEF1A2
SSBP2
AK1
C2orf27A
PLS1
HOXC13
IFIT2
LY6E
EGR1
APOE
PADI2
SPAG16
FOS
STON1
PCSK1
TRIM2
EGFL6
SLPI
MXRA5
EYA4
CXCL14
DOK5
SELENBP1
CYP4B1
CLCA4
ATP2A3
EPHX2
MAML3
SLC25A23
FMO2
ATP6V1B1
MUC5AC
SPATA6
TF
MYH7
GADD45G
MYOM1
SPRR3
COBL
CACNA2D3
RHCG
MAGIX
SOX11
TREM2
CNGB1
DYRK1B
FAM189A2
ACPP
COL5A3
CKM
KRT4
SDS
NOS1
DBF4B
C1QL1
EPHB6
XAF1
PLAC8
PROC
VILL
CYP2C18
ADGRE1
PSORS1C1
MAP2K6
PODNL1
PPFIBP2
IL12RB2
DPT
RTP4
MX2
TRPM2
CGREF1
RAG1
ALDH5A1
SERPINB13
SOBP
ZNF750
NYNRIN
ZBP1
KLK12
DHX58
TMEM8B
RASAL1
KCNMB1
EPHX3
PLXND1
SIDT1
TNFSF10
RDH16
FCGBP
CREB3L1
ATHL1
MMP28
FRAS1
CD300A
PTGFR
SH3GL3
MX1
MXRA8
LFNG
SPRR1A
SYNDIG1
GBP1
FCGR3B
VGLL3
CD36
RBM47
ADAMTS6
PLA2G7
SFXN3
SESN1
NCF2
GNB5
FRY
ITGAX
GFI1
GJA1
FBN2
PILRA
SLAMF8
F5
CLEC7A
KYNU
ADAMDEC1
TYROBP
CCNA1
CYSLTR1
ITGAM
LPXN
COL4A6
NOX4
CCDC96
CLCN4
ATP8A1
KAZALD1
CD109
PCDH17
PSRC1
ATOH8
LCN2
COL8A1
FAM26E
ADGRG6
TIMP1
PON3
PSTPIP1
TOR4A
PHACTR3
CTTN
CEACAM1
TBX3
HOXD11
WNT7A
MMP11
CYP27B1
HTR7
LDB3
MMD
SCG5
MB
TNFSF15
NPY6R
RGS4
FABP3
ATP1A2
IL36A
RCAN2
DCBLD2
MMP17
ADAM8
NGF
CYP2J2
MYH2
KIAA1549L
CRCT1
CX3CR1
TONSL
ETS1
MMP10
SPHK1
FMNL2
GPR4
KRT34
PLA2G4C
CLEC4A
MAGEA11
SCN1B
GYPC
DHRS9
LAG3
SARM1
PTGS2
MYF6
MAGEA6
SLCO5A1
IL1RL1
STC1
C17orf53
LILRB1
HIC1
TLR8
LAPTM5
CLEC3B
LPIN1
NBEA
SAMD5
CCL11
DDX60L
SGIP1
LONRF1
TM7SF2
EPSTI1
TNXB
PLBD2
STARD4
EPB41L4A-AS1
PGF
F8
SNTB1
GLI3
BTBD19
GLT8D2
COL8A2
ADGRB2
TOX
ANKRD29
ACADM
MMP14
UGP2
ADTRP
CENPA
RFC4
BIRC5
USP13
DLGAP5
KIF23
ANGPT2
CCNB2
SPAG5
EXO1
BUB1
HMMR
PHKA1
ATP8B3
CCNB1
MT1X
PLCL1
MCM4
BUB1B
PCDH7
CACNA2D1
CKS2
ZNF253
CTNNAL1
SMC4
RAB3B
LRRC17
STEAP1
MMRN1
EXT1
DUSP5
PLAC1
SMCO4
GK
RND1
ZNF281
FNDC3B
ICAM1
IL15RA
SNAPC1
S100A9
TLE2
TSPAN12
KAT2B
ITGA6
P3H2
RSAD2
PYGL
HPGD
ANKRD6
NPL
CCR1
BPGM
NFE2L3
HEG1
NUAK1
RASL11B
SH3BGRL2
GOT1
TJP3
FAM3B
ANGPTL1
UBE2C
KCNK5
PSCA
ACOT9
TMEM56
GPX8
RASD1
KCNQ1
SPECC1
SUSD4
S100A14
SEC14L2
GDPD2
HIST1H4I
SPRR2A
PPP1R3F
MFSD4
MSR1
LRG1
RUNDC3A
TMEM40
ARRDC4
PDGFD
BMP8B
WFDC12
SLC44A4
ATP2A1
MANSC1
ELF3
RAC2
PLLP
FAM83E
RAB25
OLR1
MANBA
TPM1
