# Supplementary material for: A 15-Gene Signature and Prognostic Nomogram for Predicting Overall Survival in Non-Distant Metastatic Oral Tongue Squamous Cell Carcinoma
Source: Front Oncol. 2021 Mar 9;11:587548. doi: 10.3389/fonc.2021.587548 (PMC7985252; doi:10.3389/fonc.2021.587548)
Supplement: Supplementary file 4 [file Table_2.xlsx]

## Sheet: Sheet1
Sample	futime	fustatus	ABCA4	CYP2J2	ADTRP	NELL2	PDE4D	HBEGF	ITGA3	RFC4	S100A9	CTTN	EGFL6	ADGRG6	SPAG16	CCDC96	SPHK1	T_stage	N_stage	Grade	Sex	Age
GSM1008824	10.8	1	6.29614	6.99094	8.56026	7.29038	6.7506	8.44171	10.3689	7.17354	11.0592	9.68312	6.09574	6.82377	6.29564	6.71529	9.75696	T3	N1	Poor	Male	78
GSM1008825	47	0	5.746	6.34471	7.53608	5.8375	7.57836	10.0672	11.1341	9.14978	10.8332	11.3864	6.32021	6.94036	5.67461	6.18108	9.43739	T3	N2b	Moderate	Male	66
GSM1008826	7	1	6.41086	6.97221	8.69692	9.94709	7.55231	10.1373	11.8569	7.81919	12.1647	9.95779	6.63271	7.39012	6.33277	6.48044	9.42962	T3	N2b	Moderate	Female	65
GSM1008827	15.1	1	6.60741	6.74438	8.48391	6.79116	7.80578	9.43968	11.3242	8.04199	9.29077	10.1275	6.61495	6.51895	6.5537	7.11852	9.79866	T2	N0	Poor	Male	63
GSM1008828	40.9	0	6.12819	7.96247	7.48832	9.74134	7.34903	9.28326	10.8783	7.26052	12.1595	9.97087	7.01548	7.26033	5.95251	6.48883	8.46795	T3	N0	Well	Male	63
GSM1008829	32.3	1	6.15805	7.22219	6.97012	9.29923	8.14987	11.8268	10.9024	7.78449	11.8293	9.58123	6.83283	8.04434	5.98433	6.61711	9.03993	T4	N2c	Moderate	Female	75
GSM1008830	45.5	0	6.08654	7.09895	7.62718	5.29499	7.222	9.11756	11.4215	8.37838	9.68047	11.5081	8.08502	8.16989	6.61312	6.52394	9.59139	T3	N1	Moderate	Male	26
GSM1008831	110.8	0	5.98611	6.00114	9.5449	9.85367	7.50867	10.8288	11.6938	7.48957	11.6959	10.3768	6.19768	8.28062	6.40226	6.50714	9.75923	T3	N1	Poor	Male	41
GSM1008832	51.1	0	6.02114	6.92345	8.33295	7.28093	7.95508	10.7077	10.6375	8.03833	10.378	10.1122	6.72393	8.05679	6.86695	6.58537	9.01476	T4	N2b	Moderate	Male	50
GSM1008834	6.3	1	5.95919	7.55919	6.48876	6.79024	7.27499	10.5647	10.8242	8.31717	11.307	9.64855	7.15355	6.22226	5.76795	6.62081	9.44509	T2	N1	Moderate	Male	61
GSM1008835	59.8	0	6.00984	6.95613	8.66459	6.22959	7.58532	9.41709	11.2551	8.2264	11.6197	12.4309	6.19517	8.59381	6.27678	6.24155	9.7916	T4	N1	Moderate	Female	62
GSM1008836	2.3	1	6.03632	6.87729	8.14836	6.6448	7.84972	10.7358	11.044	8.83349	11.9378	9.8214	5.97615	7.81765	6.51922	6.02574	8.8943	T2	N2b	Moderate	Female	60
GSM1008837	10.2	1	6.41711	6.6014	6.66868	6.572	7.82829	9.43828	10.0976	7.59965	10.9998	9.64226	7.38635	6.63056	6.61145	7.15851	9.6241	T4	N2b	Moderate	Female	57
GSM1008838	13	1	6.27638	6.96776	8.91293	9.67004	8.17044	9.82573	10.3723	7.72282	10.5472	9.82147	6.34514	7.91945	5.96123	6.33542	9.68508	T3	N2c	Moderate	Male	40
GSM1008839	83.4	1	7.16812	6.91753	7.5284	8.15237	7.47245	10.6639	10.7516	7.1809	11.5181	9.97976	7.45341	7.01104	6.4103	7.45519	10.7187	T4	N2c	Moderate	Male	75
GSM1008840	36.2	0	6.41378	6.67064	7.54456	8.36477	7.30134	10.36	11.0526	7.11693	11.8648	10.2902	6.81991	7.46704	6.65397	6.71273	8.93685	T3	N1	Moderate	Male	53
GSM1008841	52.2	1	6.53579	6.72787	7.71789	6.13504	7.68245	9.85103	11.7747	8.45013	11.6807	10.3668	6.39653	7.69029	6.12515	6.79715	8.99605	T3	N2b	Moderate	Male	53
GSM1008842	11.3	1	6.06646	6.52847	7.30701	7.60044	7.63069	9.23476	10.4175	7.90496	8.66794	9.44989	7.72377	6.22889	6.20468	6.4681	9.0747	T3	N2b	Poor	Male	28
GSM1008843	102.2	1	6.00008	6.7318	6.89744	8.66545	7.55535	10.6172	10.8975	9.02514	11.3039	10.7785	7.36184	7.29308	6.48923	6.12547	8.97334	T4	N0	Well	Male	57
GSM1008844	33.8	0	6.11793	6.21985	7.79342	9.33713	7.10021	10.1054	10.5081	8.14566	11.6359	10.2673	6.27517	6.9477	6.19355	6.49082	9.75432	T2	N0	Moderate	Female	50
GSM1008846	20.1	0	6.41337	6.39762	6.35873	7.96953	7.50208	11.1797	10.332	7.79571	11.3588	9.38568	6.61156	8.18876	6.3487	7.04134	9.17327	T4	N0	Moderate	Male	50
GSM1008850	5.1	1	6.08382	6.87723	7.62943	8.43073	6.96238	8.35065	11.2156	8.36938	11.402	10.1667	7.08598	6.80917	6.27792	6.26981	9.44511	T3	N2c	Poor	Male	73
GSM1008852	9.6	1	5.66055	7.14005	6.80697	8.99087	7.77731	9.35973	10.7589	8.17428	10.7515	9.52159	6.38179	7.24786	5.86119	5.49694	8.95616	T2	N0	Moderate	Female	85
GSM1008853	17.3	0	5.96429	6.98512	7.7361	10.0952	7.73005	8.81055	11.0742	8.44901	10.2738	9.2638	6.85707	6.72059	5.7972	6.12971	9.48031	T2	N2b	Poor	Female	61
GSM1008854	3.7	1	6.21703	6.23113	7.30182	10.4135	7.96827	10.4519	11.549	7.71495	8.86316	9.67501	7.82795	7.15552	5.80927	5.99005	10.3167	T4	N2c	Poor	Female	76
GSM1008857	30.9	0	6.03492	6.85202	7.63108	10.2015	7.39946	9.44766	10.5693	8.66694	11.1913	10.2006	7.2871	6.60676	6.13776	6.33678	9.41803	T3	N0	Moderate	Female	75
GSM1008862	123.4	0	6.03387	6.22659	7.53564	7.73446	7.81676	9.89922	10.5711	8.09701	11.0203	10.8427	7.67042	7.21507	6.29129	6.19334	9.42453	T3	N0	Moderate	Male	32
GSM1008866	78.8	1	6.18819	6.04423	8.81258	5.39943	7.53966	10.4328	10.1165	9.15912	12.0509	11.628	6.51941	6.79265	6.44379	6.2411	9.7085	T4	N0	Moderate	Male	60
