# Supplementary material for: A 15-Gene Signature and Prognostic Nomogram for Predicting Overall Survival in Non-Distant Metastatic Oral Tongue Squamous Cell Carcinoma
Source: Front Oncol. 2021 Mar 9;11:587548. doi: 10.3389/fonc.2021.587548 (PMC7985252; doi:10.3389/fonc.2021.587548)
Supplement: Supplementary file 5 [file Table_3.xlsx]

## Sheet: Sheet1
Patient ID	year	cT_Stage	cN_Stage	cM_Stage	cTNM Stage	pT_Stage	pN_Stage	pM_Stage	pTNM_Stage	Grade	Sex	Age	Race	Status	Follow_up_time
TCGA-CQ-6219	"year_of_diagnosis": 2007,	"ajcc_clinical_t": "T3",	"ajcc_clinical_n": "N2b",	"ajcc_clinical_m": "M0",	"tumor_stage": "stage iva",	"ajcc_pathologic_t": "T3",	"ajcc_pathologic_n": "N2a",	"ajcc_pathologic_m": "-",	"ajcc_pathologic_stage": "Stage IVA",	G2	"gender": "female",	"age_at_index": 50,	"race": "white",	"vital_status": "Dead",	"days_to_death": 479,
TCGA-D6-8569	"year_of_diagnosis": 2012,	"ajcc_clinical_t": "T2",	"ajcc_clinical_n": "N0",	"ajcc_clinical_m": "M0",	"tumor_stage": "stage ii",	"ajcc_pathologic_t": "T2",	"ajcc_pathologic_n": "N0",	"ajcc_pathologic_m": "M0",	"ajcc_pathologic_stage": "Stage II",	G2	"gender": "male",	"age_at_index": 52,	"race": "white",	"vital_status": "Alive",	"days_to_last_follow_up": 770,
TCGA-CR-6493	"year_of_diagnosis": 2010,	"ajcc_clinical_t": "T3",	"ajcc_clinical_n": "N2b",	"ajcc_clinical_m": "M0",	"tumor_stage": "stage iva",	"ajcc_pathologic_t": "T3",	"ajcc_pathologic_n": "N2b",	"ajcc_pathologic_m": "-",	"ajcc_pathologic_stage": "Stage IVA",	G2	"gender": "male",	"age_at_index": 69,	"race": "black or african american",	"vital_status": "Dead",	"days_to_death": 282,
TCGA-CV-7104	"year_of_diagnosis": 2000,	"ajcc_clinical_t": "T2",	"ajcc_clinical_n": "N2",	"ajcc_clinical_m": "M0",	"tumor_stage": "stage iva",	"ajcc_pathologic_t": "T2",	"ajcc_pathologic_n": "N2b",	"ajcc_pathologic_m": "-",	"ajcc_pathologic_stage": "Stage IVA",	G2	"gender": "female",	"age_at_index": 61,	"race": "white",	"vital_status": "Dead",	"days_to_death": 393,
TCGA-DQ-7592	"year_of_diagnosis": 2011,	"ajcc_clinical_t": "T4a",	"ajcc_clinical_n": "N2b",	"ajcc_clinical_m": "M0",	"tumor_stage": "not reported",	"ajcc_pathologic_t": "TX",	"ajcc_pathologic_n": "NX",	"ajcc_pathologic_m": "-",	"ajcc_pathologic_stage":"Stage VIA"	G2	"gender": "male",	"age_at_index": 57,	"race": "american indian or alaska native",	"vital_status": "Alive",	"days_to_last_follow_up": 1143,
TCGA-CQ-7065	"year_of_diagnosis": 2009,	"ajcc_clinical_t": "T2",	"ajcc_clinical_n": "N0",	"ajcc_clinical_m": "M0",	"tumor_stage": "stage ii",	"ajcc_pathologic_t": "T2",	"ajcc_pathologic_n": "N0",	"ajcc_pathologic_m": "-",	"ajcc_pathologic_stage": "Stage II",	G2	"gender": "male",	"age_at_index": 40,	"race": "asian",	"vital_status": "Alive",	"days_to_last_follow_up": 1628,
TCGA-CV-6959	"year_of_diagnosis": 1999,	"ajcc_clinical_t": "T3",	"ajcc_clinical_n": "N1",	"ajcc_clinical_m": "M0",	"tumor_stage": "stage iii",	"ajcc_pathologic_t": "T3",	"ajcc_pathologic_n": "N0",	"ajcc_pathologic_m": "-",	"ajcc_pathologic_stage": "Stage III",	G2	"gender": "male",	"age_at_index": 48,	"race": "white",	"vital_status": "Dead",	"days_to_death": 256,
TCGA-F7-A50G	"year_of_diagnosis": 2012,	"ajcc_clinical_t":	"ajcc_clinical_n":"N1"	"ajcc_clinical_m":"M0"	"tumor_stage": "stage iii",	"ajcc_pathologic_t": "T3"	"ajcc_pathologic_n": "N1",	"ajcc_pathologic_m": "M0",	"ajcc_pathologic_stage": "Stage III",	G1	"gender": "male",	"age_at_index": 66,	"race": "white",	"vital_status": "Alive",	"days_to_last_follow_up": 616,
TCGA-CQ-5327	"year_of_diagnosis": 2008,	"ajcc_clinical_t": "T3",	"ajcc_clinical_n": "N2c",	"ajcc_clinical_m": "M0",	"tumor_stage": "stage iva",	"ajcc_pathologic_t": "T3",	"ajcc_pathologic_n": "N2c",	"ajcc_pathologic_m": "-",	"ajcc_pathologic_stage": "Stage IVA",	G2	"gender": "female",	"age_at_index": 61,	"race": "asian",	"vital_status": "Alive",	"days_to_last_follow_up": 1660,
TCGA-CN-6024	"year_of_diagnosis": 2010,	"ajcc_clinical_t": "T4a",	"ajcc_clinical_n": "N2",	"ajcc_clinical_m": "M0",	"tumor_stage": "stage iva",	"ajcc_pathologic_t": "T4a",	"ajcc_pathologic_n": "N2c",	"ajcc_pathologic_m": "M0",	"ajcc_pathologic_stage": "Stage IVA",	G2	"gender": "male",	"age_at_index": 66,	"race": "white",	"vital_status": "Dead",	"days_to_death": 337,
TCGA-CR-7392	"year_of_diagnosis": 2009,	"ajcc_clinical_t": "T3",	"ajcc_clinical_n": "N2b",	"ajcc_clinical_m": "M0",	"tumor_stage": "stage iva",	"ajcc_pathologic_t": "T3",	"ajcc_pathologic_n": "N2b",	"ajcc_pathologic_m": "M0",	"ajcc_pathologic_stage": "Stage IVA",	G1	"gender": "female",	"age_at_index": 67,	"race": "white",	"vital_status": "Alive",	"days_to_last_follow_up": 1425,
TCGA-CQ-A4CH	"year_of_diagnosis": 2012,	"ajcc_clinical_t": "T4a",	"ajcc_clinical_n": "N2c",	"ajcc_clinical_m": "M0",	"tumor_stage": "stage ii",	"ajcc_pathologic_t": "T2",	"ajcc_pathologic_n": "N0",	"ajcc_pathologic_m": "M0",	"ajcc_pathologic_stage": "Stage II",	G2	"gender": "male",	"age_at_index": 58,	"race": "asian",	"vital_status": "Dead",	"days_to_death": 379,
TCGA-CQ-6218	"year_of_diagnosis": 2009,	"ajcc_clinical_t": "T3",	"ajcc_clinical_n": "N0",	"ajcc_clinical_m": "M0",	"tumor_stage": "stage iva",	"ajcc_pathologic_t": "T3",	"ajcc_pathologic_n": "N2b",	"ajcc_pathologic_m": "-",	"ajcc_pathologic_stage": "Stage IVA",	G2	"gender": "female",	"age_at_index": 52,	"race": "white",	"vital_status": "Alive",	"days_to_last_follow_up": 1253,
TCGA-CQ-A4CE	"year_of_diagnosis": 2011,	"ajcc_clinical_t": "T2",	"ajcc_clinical_n": "N0",	"ajcc_clinical_m": "M0",	"tumor_stage": "stage ii",	"ajcc_pathologic_t": "T2",	"ajcc_pathologic_n": "N0",	"ajcc_pathologic_m": "M0",	"ajcc_pathologic_stage": "Stage II",	G2	"gender": "female",	"age_at_index": 76,	"race": "not reported",	"vital_status": "Alive",	"days_to_last_follow_up": 897,
TCGA-CV-6939	"year_of_diagnosis": 1994,	"ajcc_clinical_t": "T4a",	"ajcc_clinical_n": "N1",	"ajcc_clinical_m": "M0",	"tumor_stage": "stage iva",	"ajcc_pathologic_t": "T4a",	"ajcc_pathologic_n": "N2b",	"ajcc_pathologic_m": "-",	"ajcc_pathologic_stage": "Stage IVA",	G3	"gender": "male",	"age_at_index": 60,	"race": "white",	"vital_status": "Dead",	"days_to_death": 666,
TCGA-CV-5979	"year_of_diagnosis": 2007,	"ajcc_clinical_t": "T3",	"ajcc_clinical_n": "N1",	"ajcc_clinical_m": "M0",	"tumor_stage": "stage iva",	"ajcc_pathologic_t": "T2",	"ajcc_pathologic_n": "N2b",	"ajcc_pathologic_m": "-",	"ajcc_pathologic_stage": "Stage IVA",	G2	"gender": "male",	"age_at_index": 26,	"race": "white",	"vital_status": "Alive",	"days_to_last_follow_up": 1315,
TCGA-CV-5973	"year_of_diagnosis": 2005,	"ajcc_clinical_t": "T3",	"ajcc_clinical_n": "N0",	"ajcc_clinical_m": "M0",	"tumor_stage": "stage iii",	"ajcc_pathologic_t": "T3",	"ajcc_pathologic_n": "N1",	"ajcc_pathologic_m": "-",	"ajcc_pathologic_stage": "Stage III",	G3	"gender": "female",	"age_at_index": 62,	"race": "white",	"vital_status": "Alive",	"days_to_last_follow_up": 2641,
TCGA-P3-A5QA	"year_of_diagnosis": 2008,	"ajcc_clinical_t": "T2",	"ajcc_clinical_n": "N0",	"ajcc_clinical_m": "M0",	"tumor_stage": "stage i",	"ajcc_pathologic_t": "T1",	"ajcc_pathologic_n": "N0",	"ajcc_pathologic_m": "MX",	"ajcc_pathologic_stage": "Stage I",	G3	"gender": "male",	"age_at_index": 41,	"race": "not reported",	"vital_status": "Alive",	"days_to_last_follow_up": 2182,
TCGA-CV-6436	"year_of_diagnosis": 2007,	"ajcc_clinical_t": "T3",	"ajcc_clinical_n": "N0",	"ajcc_clinical_m": "M0",	"tumor_stage": "stage iva",	"ajcc_pathologic_t": "T4a",	"ajcc_pathologic_n": "N0",	"ajcc_pathologic_m": "-",	"ajcc_pathologic_stage": "Stage IVA",	G1	"gender": "male",	"age_at_index": 62,	"race": "white",	"vital_status": "Alive",	"days_to_last_follow_up": 1899,
TCGA-4P-AA8J	"year_of_diagnosis": 2013,	"ajcc_clinical_t": "T4a",	"ajcc_clinical_n": "N2a",	"ajcc_clinical_m": "M0",	"tumor_stage": "stage iva",	"ajcc_pathologic_t": "T2",	"ajcc_pathologic_n": "N2c",	"ajcc_pathologic_m": "MX",	"ajcc_pathologic_stage": "Stage IVA",	G2	"gender": "male",	"age_at_index": 66,	"race": "black or african american",	"vital_status": "Alive",	"days_to_last_follow_up": 102,
TCGA-CV-A6JU	"year_of_diagnosis": 2011,	"ajcc_clinical_t": "T4a",	"ajcc_clinical_n": "N0",	"ajcc_clinical_m": "M0",	"tumor_stage": "stage ivb",	"ajcc_pathologic_t": "T4b",	"ajcc_pathologic_n": "N0",	"ajcc_pathologic_m": "M0",	"ajcc_pathologic_stage": "Stage IVB",	G2	"gender": "female",	"age_at_index": 61,	"race": "white",	"vital_status": "Alive",	"days_to_last_follow_up": 110,
TCGA-CV-A465	"year_of_diagnosis": 2008,	"ajcc_clinical_t": "T2",	"ajcc_clinical_n": "N0",	"ajcc_clinical_m": "M0",	"tumor_stage": "stage iii",	"ajcc_pathologic_t": "T3",	"ajcc_pathologic_n": "N0",	"ajcc_pathologic_m": "M0",	"ajcc_pathologic_stage": "Stage III",	G1	"gender": "male",	"age_at_index": 24,	"race": "white",	"vital_status": "Dead",	"days_to_death": 215,
TCGA-CV-A6JT	"year_of_diagnosis": 2011,	"ajcc_clinical_t": "T2",	"ajcc_clinical_n": "N0",	"ajcc_clinical_m": "M0",	"tumor_stage": "stage ii",	"ajcc_pathologic_t": "T2",	"ajcc_pathologic_n": "N0",	"ajcc_pathologic_m": "M0",	"ajcc_pathologic_stage": "Stage II",	G2	"gender": "male",	"age_at_index": 65,	"race": "white",	"vital_status": "Alive",	"days_to_last_follow_up": 852,
TCGA-BA-4077	"year_of_diagnosis": 2003,	"ajcc_clinical_t": "T4b",	"ajcc_clinical_n": "N3",	"ajcc_clinical_m": "M0",	"tumor_stage": "stage iva",	"ajcc_pathologic_t": "T4a",	"ajcc_pathologic_n": "N0",	"ajcc_pathologic_m": "M0",	"ajcc_pathologic_stage": "Stage IVA",	G2	"gender": "female",	"age_at_index": 45,	"race": "white",	"vital_status": "Dead",	"days_to_death": 1134,
TCGA-BA-7269	"year_of_diagnosis": 2010,	"ajcc_clinical_t": "T2",	"ajcc_clinical_n": "N1",	"ajcc_clinical_m": "M0",	"tumor_stage": "stage iii",	"ajcc_pathologic_t": "T2",	"ajcc_pathologic_n": "N1",	"ajcc_pathologic_m": "-",	"ajcc_pathologic_stage": "Stage III",	G1	"gender": "male",	"age_at_index": 61,	"race": "white",	"vital_status": "Alive",	"days_to_last_follow_up": 1273,
TCGA-CQ-6224	"year_of_diagnosis": 2009,	"ajcc_clinical_t": "T2",	"ajcc_clinical_n": "N0",	"ajcc_clinical_m": "M0",	"tumor_stage": "stage iva",	"ajcc_pathologic_t": "T2",	"ajcc_pathologic_n": "N2b",	"ajcc_pathologic_m": "-",	"ajcc_pathologic_stage": "Stage IVA",	G3	"gender": "male",	"age_at_index": 52,	"race": "white",	"vital_status": "Alive",	"days_to_last_follow_up": 1721,
TCGA-IQ-A61E	"year_of_diagnosis": 2011,	"ajcc_clinical_t": "T3",	"ajcc_clinical_n": "N0",	"ajcc_clinical_m": "MX",	"tumor_stage": "stage iii",	"ajcc_pathologic_t": "T3",	"ajcc_pathologic_n": "N0",	"ajcc_pathologic_m": "MX",	"ajcc_pathologic_stage": "Stage III",	G2	"gender": "female",	"age_at_index": 55,	"race": "white",	"vital_status": "Alive",	"days_to_last_follow_up": 1147,
TCGA-CV-A6K0	"year_of_diagnosis": 2011,	"ajcc_clinical_t": "T2",	"ajcc_clinical_n": "N0",	"ajcc_clinical_m": "M0",	"tumor_stage": "stage i",	"ajcc_pathologic_t": "T1",	"ajcc_pathologic_n": "N0",	"ajcc_pathologic_m": "M0",	"ajcc_pathologic_stage": "Stage I",	G3	"gender": "male",	"age_at_index": 58,	"race": "white",	"vital_status": "Alive",	"days_to_last_follow_up": 606,
TCGA-C9-A480	"year_of_diagnosis": 2011,	"ajcc_clinical_t": "T3",	"ajcc_clinical_n": "N0",	"ajcc_clinical_m": "M0",	"tumor_stage": "stage iii",	"ajcc_pathologic_t": "T3",	"ajcc_pathologic_n": "N0",	"ajcc_pathologic_m": "M0",	"ajcc_pathologic_stage": "Stage III",	G1	"gender": "female",	"age_at_index": 45,	"race": "asian",	"vital_status": "Alive",	"days_to_last_follow_up": 386,
TCGA-CV-6952	"year_of_diagnosis": 1996,	"ajcc_clinical_t": "T3",	"ajcc_clinical_n": "N0",	"ajcc_clinical_m": "M0",	"tumor_stage": "stage iva",	"ajcc_pathologic_t": "T3",	"ajcc_pathologic_n": "N2b",	"ajcc_pathologic_m": "-",	"ajcc_pathologic_stage": "Stage IVA",	G1	"gender": "female",	"age_at_index": 65,	"race": "white",	"vital_status": "Dead",	"days_to_death": 185,
TCGA-D6-A4Z9	"year_of_diagnosis": 2012,	"ajcc_clinical_t": "T2",	"ajcc_clinical_n": "N2",	"ajcc_clinical_m": "M0",	"tumor_stage": "stage iva",	"ajcc_pathologic_t": "T2",	"ajcc_pathologic_n": "N2",	"ajcc_pathologic_m": "M0",	"ajcc_pathologic_stage": "Stage IVA",	G2	"gender": "male",	"age_at_index": 59,	"race": "white",	"vital_status": "Alive",	"days_to_last_follow_up": 539,
TCGA-HD-8635	"year_of_diagnosis": 2012,	"ajcc_clinical_t": "T1",	"ajcc_clinical_n": "N1",	"ajcc_clinical_m": "M0",	"tumor_stage": "stage iii",	"ajcc_pathologic_t": "T1",	"ajcc_pathologic_n": "N1",	"ajcc_pathologic_m": "MX",	"ajcc_pathologic_stage": "Stage III",	G2	"gender": "female",	"age_at_index": 61,	"race": "white",	"vital_status": "Alive",	"days_to_last_follow_up": 695,
TCGA-CQ-6229	"year_of_diagnosis": 2009,	"ajcc_clinical_t": "T2",	"ajcc_clinical_n": "N1",	"ajcc_clinical_m": "M0",	"tumor_stage": "stage ii",	"ajcc_pathologic_t": "T2",	"ajcc_pathologic_n": "N0",	"ajcc_pathologic_m": "-",	"ajcc_pathologic_stage": "Stage II",	G2	"gender": "male",	"age_at_index": 61,	"race": "white",	"vital_status": "Alive",	"days_to_last_follow_up": 1179,
TCGA-C9-A47Z	"year_of_diagnosis": 2011,	"ajcc_clinical_t": "T2",	"ajcc_clinical_n": "N1",	"ajcc_clinical_m": "M0",	"tumor_stage": "stage iii",	"ajcc_pathologic_t": "T2",	"ajcc_pathologic_n": "N1",	"ajcc_pathologic_m": "M0",	"ajcc_pathologic_stage": "Stage III",	G1	"gender": "female",	"age_at_index": 72,	"race": "asian",	"vital_status": "Dead",	"days_to_death": 191,
TCGA-UP-A6WW	"year_of_diagnosis": 2013,	"ajcc_clinical_t": "T2",	"ajcc_clinical_n": "N2c",	"ajcc_clinical_m": "MX",	"tumor_stage": "not reported",	"ajcc_pathologic_t": "T2"	"ajcc_pathologic_n":"N2c"	"ajcc_pathologic_m": "-",	"ajcc_pathologic_stage": "Stage IVA"	G2	"gender": "male",	"age_at_index": 58,	"race": "white",	"vital_status": "Alive",	"days_to_last_follow_up": 518,
TCGA-CN-6996	"year_of_diagnosis": 2011,	"ajcc_clinical_t": "T3",	"ajcc_clinical_n": "N2b",	"ajcc_clinical_m": "M0",	"tumor_stage": "stage iva",	"ajcc_pathologic_t": "T3",	"ajcc_pathologic_n": "N2b",	"ajcc_pathologic_m": "-",	"ajcc_pathologic_stage": "Stage IVA",	G2	"gender": "female",	"age_at_index": 58,	"race": "white",	"vital_status": "Dead",	"days_to_last_follow_up": 432,
TCGA-QK-AA3K	"year_of_diagnosis": 2013,	"ajcc_clinical_t": "T3",	"ajcc_clinical_n": "N2b",	"ajcc_clinical_m": "MX",	"tumor_stage": "stage iva",	"ajcc_pathologic_t": "T3",	"ajcc_pathologic_n": "N2b",	"ajcc_pathologic_m": "MX",	"ajcc_pathologic_stage": "Stage IVA",	G2	"gender": "male",	"age_at_index": 60,	"race": "black or african american",	"vital_status": "Alive",	"days_to_death": 530,
TCGA-CV-5970	"year_of_diagnosis": 2009,	"ajcc_clinical_t": "T4a",	"ajcc_clinical_n": "N2b",	"ajcc_clinical_m": "M0",	"tumor_stage": "stage iva",	"ajcc_pathologic_t": "T4a",	"ajcc_pathologic_n": "N2b",	"ajcc_pathologic_m": "-",	"ajcc_pathologic_stage": "Stage IVA",	G2	"gender": "male",	"age_at_index": 59,	"race": "white",	"vital_status": "Dead",	"days_to_last_follow_up": 406,
TCGA-CV-7236	"year_of_diagnosis": 2007,	"ajcc_clinical_t": "T2",	"ajcc_clinical_n": "N2c",	"ajcc_clinical_m": "M0",	"tumor_stage": "stage iva",	"ajcc_pathologic_t": "T3",	"ajcc_pathologic_n": "N2c",	"ajcc_pathologic_m": "-",	"ajcc_pathologic_stage": "Stage IVA",	G3	"gender": "female",	"age_at_index": 77,	"race": "white",	"vital_status": "Dead",	"days_to_death": 406,
TCGA-CQ-A4CA	"year_of_diagnosis": 2011,	"ajcc_clinical_t": "T2",	"ajcc_clinical_n": "N0",	"ajcc_clinical_m": "M0",	"tumor_stage": "stage ii",	"ajcc_pathologic_t": "T2",	"ajcc_pathologic_n": "N0",	"ajcc_pathologic_m": "M0",	"ajcc_pathologic_stage": "Stage II",	G2	"gender": "male",	"age_at_index": null,	"race": "not reported",	"vital_status": "Alive",	"days_to_death": 144,
TCGA-CN-4733	"year_of_diagnosis": 2010,	"ajcc_clinical_t": "T1",	"ajcc_clinical_n": "N0",	"ajcc_clinical_m": "M0",	"tumor_stage": "stage iii",	"ajcc_pathologic_t": "T1",	"ajcc_pathologic_n": "N1",	"ajcc_pathologic_m": "-",	"ajcc_pathologic_stage": "Stage III",	G3	"gender": "male",	"age_at_index": 61,	"race": "white",	"vital_status": "Alive",	"days_to_last_follow_up": 1586,
TCGA-CV-6934	"year_of_diagnosis": 1998,	"ajcc_clinical_t": "T3",	"ajcc_clinical_n": "N2b",	"ajcc_clinical_m": "M0",	"tumor_stage": "stage iva",	"ajcc_pathologic_t": "T3",	"ajcc_pathologic_n": "N2b",	"ajcc_pathologic_m": "-",	"ajcc_pathologic_stage": "Stage IVA",	G2	"gender": "female",	"age_at_index": 66,	"race": "white",	"vital_status": "Dead",	"days_to_death": 65,
TCGA-CV-A45T	"year_of_diagnosis": 1998,	"ajcc_clinical_t": "T2",	"ajcc_clinical_n": "N0",	"ajcc_clinical_m": "M0",	"tumor_stage": "not reported",	"ajcc_pathologic_t": "T1",	"ajcc_pathologic_n": "N0",	"ajcc_pathologic_m": "M0",	"ajcc_pathologic_stage":"Stage I"	G3	"gender": "female",	"age_at_index": 64,	"race": "white",	"vital_status": "Dead",	"days_to_death": 4856,
TCGA-CX-7085	"year_of_diagnosis": 2010,	"ajcc_clinical_t": "T3",	"ajcc_clinical_n": "N0",	"ajcc_clinical_m": "M0",	"tumor_stage": "stage i",	"ajcc_pathologic_t": "T1",	"ajcc_pathologic_n": "N0",	"ajcc_pathologic_m": "-",	"ajcc_pathologic_stage": "Stage I",	G2	"gender": "female",	"age_at_index": 77,	"race": "white",	"vital_status": "Alive",	"days_to_last_follow_up": 321,
TCGA-CR-7382	"year_of_diagnosis": 2008,	"ajcc_clinical_t": "T2",	"ajcc_clinical_n": "N2c",	"ajcc_clinical_m": "M0",	"tumor_stage": "stage iva",	"ajcc_pathologic_t": "T2",	"ajcc_pathologic_n": "N2c",	"ajcc_pathologic_m": "M0",	"ajcc_pathologic_stage": "Stage IVA",	G2	"gender": "male",	"age_at_index": 49,	"race": "white",	"vital_status": "Alive",	"days_to_last_follow_up": 796,
TCGA-CN-A498	"year_of_diagnosis": 2011,	"ajcc_clinical_t": "T2",	"ajcc_clinical_n": "N0",	"ajcc_clinical_m": "M0",	"tumor_stage": "stage iii",	"ajcc_pathologic_t": "T3",	"ajcc_pathologic_n": "N0",	"ajcc_pathologic_m": "MX",	"ajcc_pathologic_stage": "Stage III",	G1	"gender": "female",	"age_at_index": 61,	"race": "white",	"vital_status": "Dead",	"days_to_death": 773,
TCGA-D6-6825	"year_of_diagnosis": 2011,	"ajcc_clinical_t": "T3",	"ajcc_clinical_n": "N0",	"ajcc_clinical_m": "M0",	"tumor_stage": "stage i",	"ajcc_pathologic_t": "T1",	"ajcc_pathologic_n": "N0",	"ajcc_pathologic_m": "-",	"ajcc_pathologic_stage": "Stage I",	G2	"gender": "male",	"age_at_index": 73,	"race": "white",	"vital_status": "Alive",	"days_to_last_follow_up": 491,
TCGA-HD-7831	"year_of_diagnosis": 2011,	"ajcc_clinical_t": "T3",	"ajcc_clinical_n": "N0",	"ajcc_clinical_m": "M0",	"tumor_stage": "stage iva",	"ajcc_pathologic_t": "T2",	"ajcc_pathologic_n": "N2",	"ajcc_pathologic_m": "-",	"ajcc_pathologic_stage": "Stage IVA",	G2	"gender": "male",	"age_at_index": 74,	"race": "white",	"vital_status": "Alive",	"days_to_last_follow_up": 667,
TCGA-CN-A642	"year_of_diagnosis": 2012,	"ajcc_clinical_t": "T3",	"ajcc_clinical_n": "N2c",	"ajcc_clinical_m": "M0",	"tumor_stage": "stage ivb",	"ajcc_pathologic_t": "T4a",	"ajcc_pathologic_n": "N3",	"ajcc_pathologic_m": "M0",	"ajcc_pathologic_stage": "Stage IVB",	G3	"gender": "male",	"age_at_index": 57,	"race": "white",	"vital_status": "Dead",	"days_to_death": 82,
TCGA-CN-5370	"year_of_diagnosis": 2006,	"ajcc_clinical_t": "T2",	"ajcc_clinical_n": "N0",	"ajcc_clinical_m": "M0",	"tumor_stage": "stage iii",	"ajcc_pathologic_t": "T3",	"ajcc_pathologic_n": "N1",	"ajcc_pathologic_m": "M0",	"ajcc_pathologic_stage": "Stage III",	G3	"gender": "male",	"age_at_index": 78,	"race": "white",	"vital_status": "Dead",	"days_to_death": 259,
TCGA-CQ-5333	"year_of_diagnosis": 2008,	"ajcc_clinical_t": "T1",	"ajcc_clinical_n": "N0",	"ajcc_clinical_m": "M0",	"tumor_stage": "stage ii",	"ajcc_pathologic_t": "T2",	"ajcc_pathologic_n": "N0",	"ajcc_pathologic_m": "-",	"ajcc_pathologic_stage": "Stage II",	G3	"gender": "male",	"age_at_index": 74,	"race": "white",	"vital_status": "Dead",	"days_to_death": 341,
TCGA-BA-4074	"year_of_diagnosis": 2003,	"ajcc_clinical_t": "T3",	"ajcc_clinical_n": "N2c",	"ajcc_clinical_m": "M0",	"tumor_stage": "stage iva",	"ajcc_pathologic_t": "T2",	"ajcc_pathologic_n": "N2c",	"ajcc_pathologic_m": "M0",	"ajcc_pathologic_stage": "Stage IVA",	G3	"gender": "male",	"age_at_index": 69,	"race": "white",	"vital_status": "Dead",	"days_to_death": 462,
TCGA-CV-7103	"year_of_diagnosis": 2000,	"ajcc_clinical_t": "T2",	"ajcc_clinical_n": "N0",	"ajcc_clinical_m": "M0",	"tumor_stage": "stage iva",	"ajcc_pathologic_t": "T2",	"ajcc_pathologic_n": "N2b",	"ajcc_pathologic_m": "-",	"ajcc_pathologic_stage": "Stage IVA",	G2	"gender": "male",	"age_at_index": 49,	"race": "white",	"vital_status": "Dead",	"days_to_death": 1591,
TCGA-CV-7438	"year_of_diagnosis": 2000,	"ajcc_clinical_t": "T2",	"ajcc_clinical_n": "N0",	"ajcc_clinical_m": "M0",	"tumor_stage": "stage i",	"ajcc_pathologic_t": "T1",	"ajcc_pathologic_n": "N0",	"ajcc_pathologic_m": "-",	"ajcc_pathologic_stage": "Stage I",	G3	"gender": "female",	"age_at_index": 87,	"race": "white",	"vital_status": "Dead",	"days_to_death": 194,
TCGA-CV-7446	"year_of_diagnosis": 1998,	"ajcc_clinical_t": "T2",	"ajcc_clinical_n": "N0",	"ajcc_clinical_m": "M0",	"tumor_stage": "stage iva",	"ajcc_pathologic_t": "T2",	"ajcc_pathologic_n": "N2b",	"ajcc_pathologic_m": "-",	"ajcc_pathologic_stage": "Stage IVA",	G2	"gender": "male",	"age_at_index": 66,	"race": "white",	"vital_status": "Dead",	"days_to_death": 1093,
TCGA-CQ-6221	"year_of_diagnosis": 2008,	"ajcc_clinical_t": "T2",	"ajcc_clinical_n": "N0",	"ajcc_clinical_m": "M0",	"tumor_stage": "not reported",	"ajcc_pathologic_t": "T2",	"ajcc_pathologic_n": "N0",	"ajcc_pathologic_m": "-",	"ajcc_pathologic_stage": "Stage II"	G3	"gender": "male",	"age_at_index": 79,	"race": "white",	"vital_status": "Alive",	"days_to_last_follow_up": 1000,
TCGA-CR-6488	"year_of_diagnosis": 2010,	"ajcc_clinical_t": "T2",	"ajcc_clinical_n": "N0",	"ajcc_clinical_m": "M0",	"tumor_stage": "stage ii",	"ajcc_pathologic_t": "T2",	"ajcc_pathologic_n": "N0",	"ajcc_pathologic_m": "-",	"ajcc_pathologic_stage": "Stage II",	G2	"gender": "female",	"age_at_index": 68,	"race": "white",	"vital_status": "Alive",	"days_to_last_follow_up": 379,
TCGA-CV-6933	"year_of_diagnosis": 1998,	"ajcc_clinical_t": "T4a",	"ajcc_clinical_n": "N0",	"ajcc_clinical_m": "M0",	"tumor_stage": "stage iii",	"ajcc_pathologic_t": "T3",	"ajcc_pathologic_n": "N1",	"ajcc_pathologic_m": "-",	"ajcc_pathologic_stage": "Stage III",	G2	"gender": "male",	"age_at_index": 53,	"race": "white",	"vital_status": "Dead",	"days_to_death": 2741,
TCGA-CV-A45P	"year_of_diagnosis": 1998,	"ajcc_clinical_t": "T2",	"ajcc_clinical_n": "N0",	"ajcc_clinical_m": "M0",	"tumor_stage": "stage i",	"ajcc_pathologic_t": "T1",	"ajcc_pathologic_n": "N0",	"ajcc_pathologic_m": "M0",	"ajcc_pathologic_stage": "Stage I",	G2	"gender": "female",	"age_at_index": 82,	"race": "white",	"vital_status": "Alive",	"days_to_last_follow_up": 639,
TCGA-CR-7394	"year_of_diagnosis": 2009,	"ajcc_clinical_t": "T3",	"ajcc_clinical_n": "N2c",	"ajcc_clinical_m": "M0",	"tumor_stage": "stage iva",	"ajcc_pathologic_t": "T4a",	"ajcc_pathologic_n": "N0",	"ajcc_pathologic_m": "M0",	"ajcc_pathologic_stage": "Stage IVA",	G2	"gender": "male",	"age_at_index": 70,	"race": "white",	"vital_status": "Alive",	"days_to_last_follow_up": 1346,
TCGA-KU-A6H8	"year_of_diagnosis": 2013,	"ajcc_clinical_t": "T1",	"ajcc_clinical_n": "N0",	"ajcc_clinical_m": "M0",	"tumor_stage": "stage iva",	"ajcc_pathologic_t": "T2",	"ajcc_pathologic_n": "N2b",	"ajcc_pathologic_m": "M0",	"ajcc_pathologic_stage": "Stage IVA",	G3	"gender": "male",	"age_at_index": 41,	"race": "white",	"vital_status": "Dead",	"days_to_death": 327,
TCGA-D6-A4ZB	"year_of_diagnosis": 2012,	"ajcc_clinical_t": "T3",	"ajcc_clinical_n": "N0",	"ajcc_clinical_m": "M0",	"tumor_stage": "stage iii",	"ajcc_pathologic_t": "T3",	"ajcc_pathologic_n": "N0",	"ajcc_pathologic_m": "M0",	"ajcc_pathologic_stage": "Stage III",	G2	"gender": "male",	"age_at_index": 61,	"race": "white",	"vital_status": "Alive",	"days_to_last_follow_up": 376,
TCGA-CN-4742	"year_of_diagnosis": 2008,	"ajcc_clinical_t": "T4a",	"ajcc_clinical_n": "N1",	"ajcc_clinical_m": "M0",	"tumor_stage": "stage iva",	"ajcc_pathologic_t": "T4a",	"ajcc_pathologic_n": "N2b",	"ajcc_pathologic_m": "M0",	"ajcc_pathologic_stage": "Stage IVA",	G3	"gender": "female",	"age_at_index": 48,	"race": "white",	"vital_status": "Dead",	"days_to_death": 397,
TCGA-CV-6941	"year_of_diagnosis": 1999,	"ajcc_clinical_t": "T3",	"ajcc_clinical_n": "N0",	"ajcc_clinical_m": "M0",	"tumor_stage": "stage iii",	"ajcc_pathologic_t": "T3",	"ajcc_pathologic_n": "N0",	"ajcc_pathologic_m": "-",	"ajcc_pathologic_stage": "Stage III",	G2	"gender": "male",	"age_at_index": 51,	"race": "white",	"vital_status": "Dead",	"days_to_death": 342,
TCGA-CV-A6JO	"year_of_diagnosis": 2011,	"ajcc_clinical_t": "T4",	"ajcc_clinical_n": "N2c",	"ajcc_clinical_m": "M0",	"tumor_stage": "stage iva",	"ajcc_pathologic_t": "T3",	"ajcc_pathologic_n": "N2c",	"ajcc_pathologic_m": "M0",	"ajcc_pathologic_stage": "Stage IVA",	G2	"gender": "male",	"age_at_index": 69,	"race": "white",	"vital_status": "Dead",	"days_to_death": 197,
TCGA-MT-A51X	"year_of_diagnosis": 2012,	"ajcc_clinical_t": "T1",	"ajcc_clinical_n": "N2b",	"ajcc_clinical_m": "M0",	"tumor_stage": "stage iva",	"ajcc_pathologic_t": "T1",	"ajcc_pathologic_n": "N2b",	"ajcc_pathologic_m": "M0",	"ajcc_pathologic_stage": "Stage IVA",	G1	"gender": "male",	"age_at_index": 30,	"race": "white",	"vital_status": "Alive",	"days_to_last_follow_up": 242,
TCGA-BA-A6DE	"year_of_diagnosis": 2013,	"ajcc_clinical_t": "T3",	"ajcc_clinical_n": "N0",	"ajcc_clinical_m": "M0",	"tumor_stage": "stage ii",	"ajcc_pathologic_t": "T2",	"ajcc_pathologic_n": "N0",	"ajcc_pathologic_m": "M0",	"ajcc_pathologic_stage": "Stage II",	G2	"gender": "female",	"age_at_index": 70,	"race": "white",	"vital_status": "Alive",	"days_to_last_follow_up": 440,
TCGA-DQ-5624	"year_of_diagnosis": 2007,	"ajcc_clinical_t": "T4a",	"ajcc_clinical_n": "N1",	"ajcc_clinical_m": "M0",	"tumor_stage": "not reported",	"ajcc_pathologic_t": "TX",	"ajcc_pathologic_n": "NX",	"ajcc_pathologic_m": "-",	"ajcc_pathologic_stage": "Stage IVA"	G2	"gender": "female",	"age_at_index": 43,	"race": "white",	"vital_status": "Alive",	"days_to_last_follow_up": 1778,
TCGA-WA-A7H4	"year_of_diagnosis": 2013,	"ajcc_clinical_t": "T2",	"ajcc_clinical_n": "N0",	"ajcc_clinical_m": "M0",	"tumor_stage": "stage ii",	"ajcc_pathologic_t": "T2",	"ajcc_pathologic_n": "N0",	"ajcc_pathologic_m": "-",	"ajcc_pathologic_stage": "Stage II",	G3	"gender": "male",	"age_at_index": 69,	"race": "white",	"vital_status": "Alive",	"days_to_last_follow_up": 443,
TCGA-CR-7390	"year_of_diagnosis": 2009,	"ajcc_clinical_t": "T3",	"ajcc_clinical_n": "N0",	"ajcc_clinical_m": "M0",	"tumor_stage": "stage iva",	"ajcc_pathologic_t": "T4a",	"ajcc_pathologic_n": "N0",	"ajcc_pathologic_m": "M0",	"ajcc_pathologic_stage": "Stage IVA",	G2	"gender": "male",	"age_at_index": 67,	"race": "white",	"vital_status": "Alive",	"days_to_last_follow_up": 1508,
TCGA-CV-6945	"year_of_diagnosis": 1993,	"ajcc_clinical_t": "T4a",	"ajcc_clinical_n": "N2b",	"ajcc_clinical_m": "M0",	"tumor_stage": "stage iva",	"ajcc_pathologic_t": "T4a",	"ajcc_pathologic_n": "N2",	"ajcc_pathologic_m": "-",	"ajcc_pathologic_stage": "Stage IVA",	G2	"gender": "male",	"age_at_index": 41,	"race": "white",	"vital_status": "Dead",	"days_to_death": 366,
TCGA-BA-A6DG	"year_of_diagnosis": 2012,	"ajcc_clinical_t": "T4a",	"ajcc_clinical_n": "N2b",	"ajcc_clinical_m": "M0",	"tumor_stage": "not reported",	"ajcc_pathologic_t": "TX",	"ajcc_pathologic_n": "NX",	"ajcc_pathologic_m": "MX",	"ajcc_pathologic_stage": "Stage IVA"	G2	"gender": "male",	"age_at_index": 49,	"race": "white",	"vital_status": "Dead",	"days_to_death": 69,
TCGA-CN-4725	"year_of_diagnosis": 2010,	"ajcc_clinical_t": "T2",	"ajcc_clinical_n": "N0",	"ajcc_clinical_m": "M0",	"tumor_stage": "stage ii",	"ajcc_pathologic_t": "T2",	"ajcc_pathologic_n": "N0",	"ajcc_pathologic_m": "-",	"ajcc_pathologic_stage": "Stage II",	G2	"gender": "male",	"age_at_index": 60,	"race": "white",	"vital_status": "Alive",	"days_to_last_follow_up": 1157,
TCGA-CV-6433	"year_of_diagnosis": 2010,	"ajcc_clinical_t": "T2",	"ajcc_clinical_n": "N0",	"ajcc_clinical_m": "M0",	"tumor_stage": "stage ii",	"ajcc_pathologic_t": "T2",	"ajcc_pathologic_n": "N0",	"ajcc_pathologic_m": "-",	"ajcc_pathologic_stage": "Stage II",	G3	"gender": "male",	"age_at_index": 57,	"race": "white",	"vital_status": "Alive",	"days_to_last_follow_up": 641,
TCGA-IQ-A61H	"year_of_diagnosis": 2012,	"ajcc_clinical_t": "T2",	"ajcc_clinical_n": "N0",	"ajcc_clinical_m": "MX",	"tumor_stage": "stage ii",	"ajcc_pathologic_t": "T2",	"ajcc_pathologic_n": "N0",	"ajcc_pathologic_m": "MX",	"ajcc_pathologic_stage": "Stage II",	G2	"gender": "male",	"age_at_index": 76,	"race": "white",	"vital_status": "Alive",	"days_to_last_follow_up": 1138,
TCGA-CN-6016	"year_of_diagnosis": 2010,	"ajcc_clinical_t": "T4a",	"ajcc_clinical_n": "N1",	"ajcc_clinical_m": "M0",	"tumor_stage": "stage iva",	"ajcc_pathologic_t": "T4a",	"ajcc_pathologic_n": "N1",	"ajcc_pathologic_m": "-",	"ajcc_pathologic_stage": "Stage IVA",	G2	"gender": "male",	"age_at_index": 64,	"race": "white",	"vital_status": "Alive",	"days_to_last_follow_up": 1443,
TCGA-HD-A6HZ	"year_of_diagnosis": 2012,	"ajcc_clinical_t": "T2",	"ajcc_clinical_n": "N0",	"ajcc_clinical_m": "M0",	"tumor_stage": "stage iii",	"ajcc_pathologic_t": "T2",	"ajcc_pathologic_n": "N1",	"ajcc_pathologic_m": "MX",	"ajcc_pathologic_stage": "Stage III",	G2	"gender": "female",	"age_at_index": 79,	"race": "white",	"vital_status": "Alive",	"days_to_last_follow_up": 111,
TCGA-CN-4737	"year_of_diagnosis": 2010,	"ajcc_clinical_t": "T2",	"ajcc_clinical_n": "N0",	"ajcc_clinical_m": "M0",	"tumor_stage": "stage iva",	"ajcc_pathologic_t": "T2",	"ajcc_pathologic_n": "N2b",	"ajcc_pathologic_m": "-",	"ajcc_pathologic_stage": "Stage IVA",	G2	"gender": "male",	"age_at_index": 19,	"race": "white",	"vital_status": "Alive",	"days_to_last_follow_up": 625,
TCGA-CV-7238	"year_of_diagnosis": 2007,	"ajcc_clinical_t": "T2",	"ajcc_clinical_n": "N0",	"ajcc_clinical_m": "M0",	"tumor_stage": "stage ii",	"ajcc_pathologic_t": "T2",	"ajcc_pathologic_n": "N0",	"ajcc_pathologic_m": "-",	"ajcc_pathologic_stage": "Stage II",	G2	"gender": "female",	"age_at_index": 69,	"race": "white",	"vital_status": "Alive",	"days_to_last_follow_up": 2727,
TCGA-IQ-A6SG	"year_of_diagnosis": 2013,	"ajcc_clinical_t": "T3",	"ajcc_clinical_n": "N0",	"ajcc_clinical_m": "M0",	"tumor_stage": "stage iii",	"ajcc_pathologic_t": "T3",	"ajcc_pathologic_n": "N0",	"ajcc_pathologic_m": "M0",	"ajcc_pathologic_stage": "Stage III",	G2	"gender": "female",	"age_at_index": 61,	"race": "white",	"vital_status": "Alive",	"days_to_last_follow_up": 579,
TCGA-IQ-A6SH	"year_of_diagnosis": 2013,	"ajcc_clinical_t": "T2",	"ajcc_clinical_n": "N1",	"ajcc_clinical_m": "M1",	"tumor_stage": "stage iii",	"ajcc_pathologic_t": "T2",	"ajcc_pathologic_n": "N1",	"ajcc_pathologic_m": "M0",	"ajcc_pathologic_stage": "Stage III",	G1	"gender": "male",	"age_at_index": 55,	"race": "black or african american",	"vital_status": "Alive",	"days_to_last_follow_up": 471,
TCGA-CN-6019	"year_of_diagnosis": 2011,	"ajcc_clinical_t": "T4a",	"ajcc_clinical_n": "N0",	"ajcc_clinical_m": "M0",	"tumor_stage": "stage iva",	"ajcc_pathologic_t": "T4a",	"ajcc_pathologic_n": "N0",	"ajcc_pathologic_m": "-",	"ajcc_pathologic_stage": "Stage IVA",	G2	"gender": "male",	"age_at_index": 61,	"race": "white",	"vital_status": "Alive",	"days_to_last_follow_up": 1038,
TCGA-CN-6017	"year_of_diagnosis": 2010,	"ajcc_clinical_t": "T2",	"ajcc_clinical_n": "N1",	"ajcc_clinical_m": "M0",	"tumor_stage": "stage iva",	"ajcc_pathologic_t": "T3",	"ajcc_pathologic_n": "N2b",	"ajcc_pathologic_m": "-",	"ajcc_pathologic_stage": "Stage IVA",	G2	"gender": "male",	"age_at_index": 55,	"race": "white",	"vital_status": "Dead",	"days_to_death": 853,
TCGA-CN-6998	"year_of_diagnosis": 2011,	"ajcc_clinical_t": "T4a",	"ajcc_clinical_n": "N1",	"ajcc_clinical_m": "M0",	"tumor_stage": "stage iva",	"ajcc_pathologic_t": "T3",	"ajcc_pathologic_n": "N2b",	"ajcc_pathologic_m": "-",	"ajcc_pathologic_stage": "Stage IVA",	G2	"gender": "male",	"age_at_index": 53,	"race": "white",	"vital_status": "Dead",	"days_to_death": 357,
TCGA-CR-7401	"year_of_diagnosis": 2008,	"ajcc_clinical_t": "T1",	"ajcc_clinical_n": "N0",	"ajcc_clinical_m": "M0",	"tumor_stage": "stage i",	"ajcc_pathologic_t": "T1",	"ajcc_pathologic_n": "N0",	"ajcc_pathologic_m": "M0",	"ajcc_pathologic_stage": "Stage I",	G2	"gender": "male",	"age_at_index": 64,	"race": "white",	"vital_status": "Alive",	"days_to_last_follow_up": 1077,
TCGA-CV-6441	"year_of_diagnosis": 2010,	"ajcc_clinical_t": "T3",	"ajcc_clinical_n": "N0",	"ajcc_clinical_m": "M0",	"tumor_stage": "stage iii",	"ajcc_pathologic_t": "T3",	"ajcc_pathologic_n": "N0",	"ajcc_pathologic_m": "M0",	"ajcc_pathologic_stage": "Stage III",	G3	"gender": "male",	"age_at_index": 60,	"race": "white",	"vital_status": "Dead",	"days_to_death": 292,
TCGA-F7-A50J	"year_of_diagnosis": 2011,	"ajcc_clinical_t":"T3"	"ajcc_clinical_n":	"ajcc_clinical_m":	"tumor_stage": "stage iii",	"ajcc_pathologic_t": "T3"	"ajcc_pathologic_n": "N0",	"ajcc_pathologic_m": "-",	"ajcc_pathologic_stage": "Stage III",	G2	"gender": "female",	"age_at_index": 67,	"race": "white",	"vital_status": "Alive",	"days_to_last_follow_up": 947,
TCGA-CV-5971	"year_of_diagnosis": 2009,	"ajcc_clinical_t": "T2",	"ajcc_clinical_n": "N2b",	"ajcc_clinical_m": "M0",	"tumor_stage": "stage iva",	"ajcc_pathologic_t": "T4a",	"ajcc_pathologic_n": "N2a",	"ajcc_pathologic_m": "-",	"ajcc_pathologic_stage": "Stage IVA",	G2	"gender": "male",	"age_at_index": 60,	"race": "white",	"vital_status": "Alive",	"days_to_last_follow_up": 701,
TCGA-BA-A6DB	"year_of_diagnosis": 2012,	"ajcc_clinical_t": "T2",	"ajcc_clinical_n": "N0",	"ajcc_clinical_m": "M0",	"tumor_stage": "stage i",	"ajcc_pathologic_t": "T1",	"ajcc_pathologic_n": "N0",	"ajcc_pathologic_m": "M0",	"ajcc_pathologic_stage": "Stage I",	G1	"gender": "female",	"age_at_index": 24,	"race": "white",	"vital_status": "Alive",	"days_to_last_follow_up": 216,
TCGA-BA-4075	"year_of_diagnosis": 2004,	"ajcc_clinical_t": "T4a",	"ajcc_clinical_n": "N1",	"ajcc_clinical_m": "M0",	"tumor_stage": "stage iii",	"ajcc_pathologic_t": "T3",	"ajcc_pathologic_n": "N0",	"ajcc_pathologic_m": "M0",	"ajcc_pathologic_stage": "Stage III",	G2	"gender": "male",	"age_at_index": 49,	"race": "black or african american",	"vital_status": "Dead",	"days_to_death": 283,
TCGA-F7-A61S	"year_of_diagnosis": 2012,	"ajcc_clinical_t": "TX",	"ajcc_clinical_n": "NX",	"ajcc_clinical_m": "MX",	"tumor_stage": "stage iii",	"ajcc_pathologic_t": "T3"	"ajcc_pathologic_n": "N0",	"ajcc_pathologic_m": "M0",	"ajcc_pathologic_stage": "Stage III",	G1	"gender": "male",	"age_at_index": 62,	"race": "white",	"vital_status": "Alive",	"days_to_last_follow_up": 576,
TCGA-UF-A7JS	"year_of_diagnosis": 2012,	"ajcc_clinical_t": "T3",	"ajcc_clinical_n": "N2b",	"ajcc_clinical_m": "M0",	"tumor_stage": "stage iva",	"ajcc_pathologic_t": "T4a",	"ajcc_pathologic_n": "N2b",	"ajcc_pathologic_m": "M0",	"ajcc_pathologic_stage": "Stage IVA",	G2	"gender": "male",	"age_at_index": 59,	"race": "white",	"vital_status": "Dead",	"days_to_death": 680,
TCGA-CV-6956	"year_of_diagnosis": 1993,	"ajcc_clinical_t": "T4a",	"ajcc_clinical_n": "N2c",	"ajcc_clinical_m": "M0",	"tumor_stage": "stage iii",	"ajcc_pathologic_t": "T3",	"ajcc_pathologic_n": "N1",	"ajcc_pathologic_m": "-",	"ajcc_pathologic_stage": "Stage III",	G2	"gender": "male",	"age_at_index": 67,	"race": "white",	"vital_status": "Dead",	"days_to_death": 217,
TCGA-D6-6515	"year_of_diagnosis": 2010,	"ajcc_clinical_t": "T2",	"ajcc_clinical_n": "N0",	"ajcc_clinical_m": "M0",	"tumor_stage": "stage ii",	"ajcc_pathologic_t": "T2",	"ajcc_pathologic_n": "N0",	"ajcc_pathologic_m": "-",	"ajcc_pathologic_stage": "Stage II",	G3	"gender": "female",	"age_at_index": 82,	"race": "white",	"vital_status": "Dead",	"days_to_death": 403,
TCGA-DQ-5625	"year_of_diagnosis": 2008,	"ajcc_clinical_t": "T2",	"ajcc_clinical_n": "N0",	"ajcc_clinical_m": "M0",	"tumor_stage": "not reported",	"ajcc_pathologic_t": "TX",	"ajcc_pathologic_n": "NX",	"ajcc_pathologic_m": "-",	"ajcc_pathologic_stage": "Stage II"	G2	"gender": "female",	"age_at_index": 52,	"race": "white",	"vital_status": "Dead",	"days_to_last_follow_up": 1081,
TCGA-CR-7391	"year_of_diagnosis": 2009,	"ajcc_clinical_t": "T1",	"ajcc_clinical_n": "N0",	"ajcc_clinical_m": "M0",	"tumor_stage": "stage i",	"ajcc_pathologic_t": "T1",	"ajcc_pathologic_n": "N0",	"ajcc_pathologic_m": "M0",	"ajcc_pathologic_stage": "Stage I",	G1	"gender": "female",	"age_at_index": 36,	"race": "white",	"vital_status": "Alive",	"days_to_death": 1133,
TCGA-CR-7397	"year_of_diagnosis": 2011,	"ajcc_clinical_t": "T3",	"ajcc_clinical_n": "N2b",	"ajcc_clinical_m": "M0",	"tumor_stage": "stage iva",	"ajcc_pathologic_t": "T3",	"ajcc_pathologic_n": "N2b",	"ajcc_pathologic_m": "M0",	"ajcc_pathologic_stage": "Stage IVA",	G2	"gender": "male",	"age_at_index": 44,	"race": "white",	"vital_status": "Alive",	"days_to_last_follow_up": 754,
TCGA-CV-5977	"year_of_diagnosis": 2007,	"ajcc_clinical_t": "T3",	"ajcc_clinical_n": "N1",	"ajcc_clinical_m": "M0",	"tumor_stage": "stage iva",	"ajcc_pathologic_t": "T3",	"ajcc_pathologic_n": "N2b",	"ajcc_pathologic_m": "-",	"ajcc_pathologic_stage": "Stage IVA",	G2	"gender": "male",	"age_at_index": 66,	"race": "white",	"vital_status": "Alive",	"days_to_last_follow_up": 1840,
TCGA-DQ-5630	"year_of_diagnosis": 2009,	"ajcc_clinical_t": "T3",	"ajcc_clinical_n": "N1",	"ajcc_clinical_m": "M0",	"tumor_stage": "not reported",	"ajcc_pathologic_t": "TX",	"ajcc_pathologic_n": "NX",	"ajcc_pathologic_m": "-",	"ajcc_pathologic_stage":"Stage III"	G2	"gender": "male",	"age_at_index": 73,	"race": "white",	"vital_status": "Alive",	"days_to_last_follow_up": 1030,
TCGA-CR-7372	"year_of_diagnosis": 2009,	"ajcc_clinical_t": "T2",	"ajcc_clinical_n": "N0",	"ajcc_clinical_m": "M0",	"tumor_stage": "stage i",	"ajcc_pathologic_t": "T1",	"ajcc_pathologic_n": "N0",	"ajcc_pathologic_m": "M0",	"ajcc_pathologic_stage": "Stage I",	G1	"gender": "male",	"age_at_index": 45,	"race": "white",	"vital_status": "Alive",	"days_to_last_follow_up": 759,
TCGA-H7-A6C4	"year_of_diagnosis": 2012,	"ajcc_clinical_t": "T3",	"ajcc_clinical_n": "N1",	"ajcc_clinical_m": "M0",	"tumor_stage": "stage iva",	"ajcc_pathologic_t": "T2",	"ajcc_pathologic_n": "N2b",	"ajcc_pathologic_m": "M0",	"ajcc_pathologic_stage": "Stage IVA",	G2	"gender": "female",	"age_at_index": 35,	"race": "white",	"vital_status": "Dead",	"days_to_death": 414
TCGA-CQ-5330	"year_of_diagnosis": 2008,	"ajcc_clinical_t": "T3",	"ajcc_clinical_n": "N1",	"ajcc_clinical_m": "M0",	"tumor_stage": "stage iva",	"ajcc_pathologic_t": "T3",	"ajcc_pathologic_n": "N2b",	"ajcc_pathologic_m": "-",	"ajcc_pathologic_stage": "Stage IVA",	G3	"gender": "female",	"age_at_index": 69,	"race": "white",	"vital_status": "Alive",	"days_to_last_follow_up": 1897,
TCGA-CN-4736	"year_of_diagnosis": 2010,	"ajcc_clinical_t": "T2",	"ajcc_clinical_n": "N0",	"ajcc_clinical_m": "M0",	"tumor_stage": "not reported",	"ajcc_pathologic_t": "T1",	"ajcc_pathologic_n": "N0",	"ajcc_pathologic_m": "-",	"ajcc_pathologic_stage": "Stage I"	G2	"gender": "female",	"age_at_index": 70,	"race": "white",	"vital_status": "Dead",	"days_to_death": 395,
TCGA-CV-7180	"year_of_diagnosis": 1996,	"ajcc_clinical_t": "T2",	"ajcc_clinical_n": "N0",	"ajcc_clinical_m": "M0",	"tumor_stage": "stage ii",	"ajcc_pathologic_t": "T2",	"ajcc_pathologic_n": "N0",	"ajcc_pathologic_m": "-",	"ajcc_pathologic_stage": "Stage II",	G2	"gender": "male",	"age_at_index": 34,	"race": "white",	"vital_status": "Dead",	"days_to_death": 327,
TCGA-BB-4224	"year_of_diagnosis": 2004,	"ajcc_clinical_t": "T3",	"ajcc_clinical_n": "N0",	"ajcc_clinical_m": "M0",	"tumor_stage": "stage iva",	"ajcc_pathologic_t": "T2",	"ajcc_pathologic_n": "N2b",	"ajcc_pathologic_m": "-",	"ajcc_pathologic_stage": "Stage IVA",	G2	"gender": "male",	"age_at_index": 52,	"race": "white",	"vital_status": "Alive",	"days_to_last_follow_up": 278,
TCGA-CN-5367	"year_of_diagnosis": 2006,	"ajcc_clinical_t": "T4a",	"ajcc_clinical_n": "N0",	"ajcc_clinical_m": "M0",	"tumor_stage": "stage iva",	"ajcc_pathologic_t": "T4a",	"ajcc_pathologic_n": "N2b",	"ajcc_pathologic_m": "M0",	"ajcc_pathologic_stage": "Stage IVA",	G2	"gender": "female",	"age_at_index": 60,	"race": "white",	"vital_status": "Dead",	"days_to_death": 352,
TCGA-F7-A61W	"year_of_diagnosis": 2012,	"ajcc_clinical_t": "TX",	"ajcc_clinical_n": "NX",	"ajcc_clinical_m": "MX",	"tumor_stage": "stage iva",	"ajcc_pathologic_t": "T2"	"ajcc_pathologic_n": "N2b",	"ajcc_pathologic_m": "M0",	"ajcc_pathologic_stage": "Stage IVA",	G2	"gender": "male",	"age_at_index": 51,	"race": "asian",	"vital_status": "Alive",	"days_to_last_follow_up": 14,
TCGA-CV-A45R	"year_of_diagnosis": 1997,	"ajcc_clinical_t": "T3",	"ajcc_clinical_n": "N1",	"ajcc_clinical_m": "M0",	"tumor_stage": "stage iii",	"ajcc_pathologic_t": "T2",	"ajcc_pathologic_n": "N1",	"ajcc_pathologic_m": "M0",	"ajcc_pathologic_stage": "Stage III",	G1	"gender": "male",	"age_at_index": 46,	"race": "white",	"vital_status": "Alive",	"days_to_last_follow_up": 5480,
TCGA-D6-6823	"year_of_diagnosis": 2010,	"ajcc_clinical_t": "T3",	"ajcc_clinical_n": "N1",	"ajcc_clinical_m": "M0",	"tumor_stage": "stage ii",	"ajcc_pathologic_t": "T2",	"ajcc_pathologic_n": "N0",	"ajcc_pathologic_m": "-",	"ajcc_pathologic_stage": "Stage II",	G2	"gender": "male",	"age_at_index": 50,	"race": "white",	"vital_status": "Alive",	"days_to_last_follow_up": 701,
TCGA-CV-7255	"year_of_diagnosis": 1995,	"ajcc_clinical_t": "T2",	"ajcc_clinical_n": "N0",	"ajcc_clinical_m": "M0",	"tumor_stage": "stage iva",	"ajcc_pathologic_t": "T4a",	"ajcc_pathologic_n": "N0",	"ajcc_pathologic_m": "-",	"ajcc_pathologic_stage": "Stage IVA",	G2	"gender": "female",	"age_at_index": 32,	"race": "white",	"vital_status": "Dead",	"days_to_death": 64,
TCGA-CV-6954	"year_of_diagnosis": 1998,	"ajcc_clinical_t": "T4a",	"ajcc_clinical_n": "N1",	"ajcc_clinical_m": "M0",	"tumor_stage": "stage iva",	"ajcc_pathologic_t": "T4a",	"ajcc_pathologic_n": "NX",	"ajcc_pathologic_m": "-",	"ajcc_pathologic_stage": "Stage IVA",	G2	"gender": "male",	"age_at_index": 59,	"race": "black or african american",	"vital_status": "Dead",	"days_to_death": 2002,
TCGA-BA-6873	"year_of_diagnosis": 2011,	"ajcc_clinical_t": "T2",	"ajcc_clinical_n": "N2b",	"ajcc_clinical_m": "M0",	"tumor_stage": "stage iva",	"ajcc_pathologic_t": "T4a",	"ajcc_pathologic_n": "N2b",	"ajcc_pathologic_m": "-",	"ajcc_pathologic_stage": "Stage IVA",	G2	"gender": "male",	"age_at_index": 28,	"race": "white",	"vital_status": "Alive",	"days_to_last_follow_up": 122,
TCGA-CV-5976	"year_of_diagnosis": 2006,	"ajcc_clinical_t": "T3",	"ajcc_clinical_n": "N1",	"ajcc_clinical_m": "M0",	"tumor_stage": "stage iva",	"ajcc_pathologic_t": "T4a",	"ajcc_pathologic_n": "N2b",	"ajcc_pathologic_m": "-",	"ajcc_pathologic_stage": "Stage IVA",	G2	"gender": "male",	"age_at_index": 50,	"race": "white",	"vital_status": "Alive",	"days_to_last_follow_up": 1478,
TCGA-CQ-7072	"year_of_diagnosis": 2007,	"ajcc_clinical_t": "T4a",	"ajcc_clinical_n": "N0",	"ajcc_clinical_m": "M0",	"tumor_stage": "stage ii",	"ajcc_pathologic_t": "T2",	"ajcc_pathologic_n": "N0",	"ajcc_pathologic_m": "M0",	"ajcc_pathologic_stage": "Stage II",	G3	"gender": "male",	"age_at_index": 51,	"race": "white",	"vital_status": "Alive",	"days_to_last_follow_up": 2359,
TCGA-QK-A652	"year_of_diagnosis": 2013,	"ajcc_clinical_t": "T2",	"ajcc_clinical_n": "N0",	"ajcc_clinical_m": "M0",	"tumor_stage": "stage iii",	"ajcc_pathologic_t": "T1",	"ajcc_pathologic_n": "N1",	"ajcc_pathologic_m": "MX",	"ajcc_pathologic_stage": "Stage III",	G2	"gender": "male",	"age_at_index": 60,	"race": "white",	"vital_status": "Alive",	"days_to_last_follow_up": 645,
TCGA-DQ-5631	"year_of_diagnosis": 2009,	"ajcc_clinical_t": "T3",	"ajcc_clinical_n": "N2b",	"ajcc_clinical_m": "M0",	"tumor_stage": "not reported",	"ajcc_pathologic_t": "TX",	"ajcc_pathologic_n": "NX",	"ajcc_pathologic_m": "-",	"ajcc_pathologic_stage": "Stage IVA"	G3	"gender": "male",	"age_at_index": 52,	"race": "white",	"vital_status": "Dead",	"days_to_death": 548,
TCGA-IQ-A61J	"year_of_diagnosis": 2012,	"ajcc_clinical_t": "T2",	"ajcc_clinical_n": "N2b",	"ajcc_clinical_m": "M0",	"tumor_stage": "stage iva",	"ajcc_pathologic_t": "T2",	"ajcc_pathologic_n": "N2b",	"ajcc_pathologic_m": "M0",	"ajcc_pathologic_stage": "Stage IVA",	G1	"gender": "male",	"age_at_index": 54,	"race": "white",	"vital_status": "Alive",	"days_to_last_follow_up": 1021,
TCGA-HD-8634	"year_of_diagnosis": 2012,	"ajcc_clinical_t": "T1",	"ajcc_clinical_n": "NX",	"ajcc_clinical_m": "M0",	"tumor_stage": "stage i",	"ajcc_pathologic_t": "T1",	"ajcc_pathologic_n": "N0",	"ajcc_pathologic_m": "MX",	"ajcc_pathologic_stage": "Stage I",	G2	"gender": "female",	"age_at_index": 51,	"race": "white",	"vital_status": "Dead",	"days_to_death": 385,
TCGA-MT-A67A	"year_of_diagnosis": 2011,	"ajcc_clinical_t": "T1",	"ajcc_clinical_n": "N0",	"ajcc_clinical_m": "M0",	"tumor_stage": "stage i",	"ajcc_pathologic_t": "T1",	"ajcc_pathologic_n": "N0",	"ajcc_pathologic_m": "MX",	"ajcc_pathologic_stage": "Stage I",	G2	"gender": "female",	"age_at_index": 85,	"race": "white",	"vital_status": "Alive",	"days_to_last_follow_up": 914,
TCGA-CV-6961	"year_of_diagnosis": 1999,	"ajcc_clinical_t": "T2",	"ajcc_clinical_n": "N0",	"ajcc_clinical_m": "M0",	"tumor_stage": "stage ii",	"ajcc_pathologic_t": "T2",	"ajcc_pathologic_n": "N0",	"ajcc_pathologic_m": "-",	"ajcc_pathologic_stage": "Stage II",	G3	"gender": "male",	"age_at_index": 61,	"race": "white",	"vital_status": "Dead",	"days_to_death": 76,
TCGA-CQ-6222	"year_of_diagnosis": 2008,	"ajcc_clinical_t": "T3",	"ajcc_clinical_n": "N2b",	"ajcc_clinical_m": "M0",	"tumor_stage": "stage iva",	"ajcc_pathologic_t": "T2",	"ajcc_pathologic_n": "N2b",	"ajcc_pathologic_m": "-",	"ajcc_pathologic_stage": "Stage IVA",	G2	"gender": "male",	"age_at_index": 63,	"race": "white",	"vital_status": "Alive",	"days_to_last_follow_up": 2016,
TCGA-CR-7393	"year_of_diagnosis": 2009,	"ajcc_clinical_t": "T1",	"ajcc_clinical_n": "N0",	"ajcc_clinical_m": "M0",	"tumor_stage": "stage iii",	"ajcc_pathologic_t": "T1",	"ajcc_pathologic_n": "N1",	"ajcc_pathologic_m": "M0",	"ajcc_pathologic_stage": "Stage III",	G2	"gender": "male",	"age_at_index": 26,	"race": "white",	"vital_status": "Alive",	"days_to_last_follow_up": 993,
TCGA-CQ-5329	"year_of_diagnosis": 2008,	"ajcc_clinical_t": "T3",	"ajcc_clinical_n": "N1",	"ajcc_clinical_m": "M0",	"tumor_stage": "stage ii",	"ajcc_pathologic_t": "T2",	"ajcc_pathologic_n": "N0",	"ajcc_pathologic_m": "-",	"ajcc_pathologic_stage": "Stage II",	G2	"gender": "female",	"age_at_index": 46,	"race": "white",	"vital_status": "Alive",	"days_to_last_follow_up": 2143,
TCGA-CV-6003	"year_of_diagnosis": 2007,	"ajcc_clinical_t": "T2",	"ajcc_clinical_n": "N0",	"ajcc_clinical_m": "M0",	"tumor_stage": "stage iii",	"ajcc_pathologic_t": "T2",	"ajcc_pathologic_n": "N1",	"ajcc_pathologic_m": "-",	"ajcc_pathologic_stage": "Stage III",	G2	"gender": "female",	"age_at_index": 50,	"race": "white",	"vital_status": "Alive",	"days_to_last_follow_up": 1665,
TCGA-CQ-5325	"year_of_diagnosis": 2007,	"ajcc_clinical_t": "T1",	"ajcc_clinical_n": "N0",	"ajcc_clinical_m": "M0",	"tumor_stage": "stage i",	"ajcc_pathologic_t": "T1",	"ajcc_pathologic_n": "N0",	"ajcc_pathologic_m": "-",	"ajcc_pathologic_stage": "Stage I",	G2	"gender": "male",	"age_at_index": 65,	"race": "white",	"vital_status": "Dead",	"days_to_death": 654,
TCGA-CV-6951	"year_of_diagnosis": 1996,	"ajcc_clinical_t": "T4a",	"ajcc_clinical_n": "N2c",	"ajcc_clinical_m": "M0",	"tumor_stage": "stage iva",	"ajcc_pathologic_t": "T4a",	"ajcc_pathologic_n": "N2c",	"ajcc_pathologic_m": "-",	"ajcc_pathologic_stage": "Stage IVA",	G2	"gender": "male",	"age_at_index": 57,	"race": "white",	"vital_status": "Dead",	"days_to_death": 915,
TCGA-BB-A6UO	"year_of_diagnosis": 2012,	"ajcc_clinical_t": "T3",	"ajcc_clinical_n": "N2",	"ajcc_clinical_m": "MX",	"tumor_stage": "stage iva",	"ajcc_pathologic_t": "T4a",	"ajcc_pathologic_n": "N2b",	"ajcc_pathologic_m": "MX",	"ajcc_pathologic_stage": "Stage IVA",	G2	"gender": "female",	"age_at_index": 61,	"race": "white",	"vital_status": "Dead",	"days_to_death": 268,
